# Supplementary material for: The Triglyceride-Glucose Index as a Biomarker for Insulin Resistance Following Hepatitis C Virus Eradication: A Prospective Cohort Study
Source: J Clin Med. 2025 Apr 25;14(9):2963. doi: 10.3390/jcm14092963 (PMC12072629; doi:10.3390/jcm14092963)
Supplement: Supplementary file 1 [file jcm-14-02963-s001.zip]

Archive with 1 entries (1 files):
- jcm-3561590-supplementary.pdf
